# Supplementary material for: Soft Multi-Directional Force Sensor for Underwater Robotic Application
Source: Sensors (Basel). 2022 May 19;22(10):3850. doi: 10.3390/s22103850 (PMC9146921; doi:10.3390/s22103850)
Supplement: Supplementary file 1 [file sensors-22-03850-s001.zip]

Archive with 2 entries (2 files):
- Supplementary_Information.pdf
- Supplementary_Video_Underwater_Test.mp4
